# Supplementary material for: Comparative Analysis of Acetylated Flavonoids’ Chemopreventive Effects in Different Cancer Cell Lines
Source: Int J Mol Sci. 2024 Jul 13;25(14):7689. doi: 10.3390/ijms25147689 (PMC11276853; doi:10.3390/ijms25147689)
Supplement: Supplementary file 1 [file ijms-25-07689-s001.zip]

Archive with 1 entries (1 files):
- ijms-3067388-supplementary.pdf
